# Supplementary material for: The Synthetic Opioid Fentanyl Increases HIV Replication and Chemokine Co-Receptor Expression in Lymphocyte Cell Lines
Source: Viruses. 2023 Apr 21;15(4):1027. doi: 10.3390/v15041027 (PMC10145664; doi:10.3390/v15041027)
Supplement: Supplementary file 1 [file viruses-15-01027-s001.zip]

Archive with 1 entries (1 files):
- viruses-2341782-supplementary.pdf
